# Supplementary material for: Optimal Item Calibration for Computerized Achievement Tests
Source: Psychometrika. 2019 Jun 10;84(4):1101–28. doi: 10.1007/s11336-019-09673-6 (PMC6820328; doi:10.1007/s11336-019-09673-6)
Supplement: Supplementary file 4 — Supplementary material 4 (R 12 KB) [file 11336_2019_9673_MOESM4_ESM.r]

##############################################
# R-code for paper:
# Mahmood Ul Hassan, Frank Miller (2019). 
# Optimal item calibration for computerized achievement tests.
# Psychometrika to appear.
#   code uses R package nloptr V1.2.1 (check compatibility of later versions)
#
# Here: Calibration of TWO items (Section 4.1-4.4) with K=3
#
# This code leads to the optimal design for calibration of Item 2+3 with sampling proportion 80% and 90%
##############################################

# load the library nloptr
require(nloptr)

# logistic model
FL<-function(theta = NULL, a = 1, b = 0) {
  #a=discrimination b=difficulity theta=ability 
  return(1/(1 + exp(-a*(theta-b))))
}

# directional derivative
sv<-function(z,a,b,ID){
  z1<-c()
  for(i in 1:length(z)){
    k1<-c(-a,(z[i]-b))
    k2<-t(k1)
    k3<-k2%*%solve(ID)%*%k1
    k4=2-FL(z[i],a,b)*(1-FL(z[i],a,b))*k3
    z1[i]<-k4  
  }
  z1
}


# function to calculate information matrix 
crit1<-function(x,a,b){
  xl<-x[1:3]
  xu<-x[4:6]
  n<-length(xl)
  f1<- function(x,a,b){(1/(1+exp(-a*(x-b))))*(1-(1/(1+exp(-a*(x-b)))))*((a^2/sqrt(2*pi))*exp(-x^2/2))}
  f2<- function(x,a,b){(1/(1+exp(-a*(x-b))))*(1-(1/(1+exp(-a*(x-b)))))*(((-a*(x-b))/sqrt(2*pi))*exp(-x^2/2))}
  f3<- function(x,a,b){(1/(1+exp(-a*(x-b))))*(1-(1/(1+exp(-a*(x-b)))))*((((x-b)^2)/sqrt(2*pi))*exp(-x^2/2))}
  M1<-matrix(0,2,2)
  for(i in 1:n){
    f11<-integrate(f1,a,b,lower=xl[i],upper=xu[i])
    f22<-integrate(f3,a,b,lower=xl[i],upper=xu[i])
    f12<-integrate(f2,a,b,lower=xl[i],upper=xu[i]) 
    M2<-matrix(c(f11$value,f12$value,f12$value,f22$value),2,2)
    M1<-M1+M2
  }
  M1
}

#########################################################################################################################
# function to calculate criterion function 

crit<-function(x,a,b){
  x1<-x[1:6]
  a1<-a[1];b1<-b[1]
  xl<-x1[1:3]
  xu<-x1[4:6]
  n<-length(xl)
  f1<- function(x,a1,b1){(1/(1+exp(-a1*(x-b1))))*(1-(1/(1+exp(-a1*(x-b1)))))*((a1^2/sqrt(2*pi))*exp(-x^2/2))}
  f2<- function(x,a1,b1){(1/(1+exp(-a1*(x-b1))))*(1-(1/(1+exp(-a1*(x-b1)))))*(((-a1*(x-b1))/sqrt(2*pi))*exp(-x^2/2))}
  f3<- function(x,a1,b1){(1/(1+exp(-a1*(x-b1))))*(1-(1/(1+exp(-a1*(x-b1)))))*((((x-b1)^2)/sqrt(2*pi))*exp(-x^2/2))}
  M1<-matrix(0,2,2)
  for(i in 1:n){
    f11<-integrate(f1,a1,b1,lower=xl[i],upper=xu[i])
    f22<-integrate(f3,a1,b1,lower=xl[i],upper=xu[i])
    f12<-integrate(f2,a1,b1,lower=xl[i],upper=xu[i]) 
    M2<-matrix(c(f11$value,f12$value,f12$value,f22$value),2,2)
    M1<-M1+M2}
  
  
  a2<-a[2];b2<-b[2]
  x2<-x[7:12]
  yl<-x2[1:3]
  yu<-x2[4:6]
  n<-length(yl)
  
  f1<- function(x,a2,b2){(1/(1+exp(-a2*(x-b2))))*(1-(1/(1+exp(-a2*(x-b2)))))*((a2^2/sqrt(2*pi))*exp(-x^2/2))}
  f2<- function(x,a2,b2){(1/(1+exp(-a2*(x-b2))))*(1-(1/(1+exp(-a2*(x-b2)))))*(((-a2*(x-b2))/sqrt(2*pi))*exp(-x^2/2))}
  f3<- function(x,a2,b2){(1/(1+exp(-a2*(x-b2))))*(1-(1/(1+exp(-a2*(x-b2)))))*((((x-b2)^2)/sqrt(2*pi))*exp(-x^2/2))}
  M3<-matrix(0,2,2)
  for(i in 1:n){
    f11<-integrate(f1,a2,b2,lower=yl[i],upper=yu[i])
    f22<-integrate(f3,a2,b2,lower=yl[i],upper=yu[i])
    f12<-integrate(f2,a2,b2,lower=yl[i],upper=yu[i]) 
    M4<-matrix(c(f11$value,f12$value,f12$value,f22$value),2,2)
    M3<-M3+M4}    
  
  -(log(det(M1))+log(det(M3)))
}

# equality constrains
heq<-function(x){
  h<-rep(NA,1)
  f1<- function(x){(1/sqrt(2*pi))*exp(-x^2/2)}
  f11<-integrate(f1,lower=x[1],upper=x[4])$value
  f22<-integrate(f1,lower=x[2],upper=x[5])$value
  f33<-integrate(f1,lower=x[3],upper=x[6])$value
  f44<-integrate(f1,lower=x[7],upper=x[10])$value
  f55<-integrate(f1,lower=x[8],upper=x[11])$value
  f66<-integrate(f1,lower=x[9],upper=x[12])$value
  h[1]<-f11+f22+f33+f44+f55+f66-A
  h
}


# inequality constrains
qcon<-function(x){
  c1<-c(x[4]-x[1],x[5]-x[2],x[6]-x[3],x[10]-x[7],x[11]-x[8],x[12]-x[9],
        x[2]-x[4],x[7]-x[5],x[3]-x[10],x[8]-x[6],x[9]-x[11])#1 1212 2
  
  c2<-c(x[4]-x[1],x[5]-x[2],x[6]-x[3],x[10]-x[7],x[11]-x[8],x[12]-x[9],
        x[2]-x[4],x[3]-x[5],x[7]-x[6],x[8]-x[10],x[9]-x[11])#1 1122 2
  
  c3<-c(x[4]-x[1],x[5]-x[2],x[6]-x[3],x[10]-x[7],x[11]-x[8],x[12]-x[9],
        x[2]-x[4],x[7]-x[5],x[8]-x[10],x[3]-x[11],x[9]-x[6])#1 1221 2
  
  c4<-c(x[4]-x[1],x[5]-x[2],x[6]-x[3],x[10]-x[7],x[11]-x[8],x[12]-x[9],
        x[7]-x[4],x[2]-x[10],x[3]-x[5],x[8]-x[6],x[9]-x[11])#1 2112 2
  
  c5<-c(x[4]-x[1],x[5]-x[2],x[6]-x[3],x[10]-x[7],x[11]-x[8],x[12]-x[9],
        x[7]-x[4],x[2]-x[10],x[8]-x[5],x[3]-x[11],x[9]-x[6])#1 2121 2
  
  c6<-c(x[4]-x[1],x[5]-x[2],x[6]-x[3],x[10]-x[7],x[11]-x[8],x[12]-x[9],
        x[7]-x[4],x[8]-x[10],x[2]-x[11],x[3]-x[5],x[9]-x[6])#1 2211 2
  k<-matrix(c(c1,c2,c3,c4,c5,c6),6,11,byrow=TRUE)
  k
}

# calculate the determinant of information matrix of random design
crit2<-function(a,b,A){
  a1<-a[1];b1<-b[1]
  
  f1<- function(x,a1,b1){(1/(1+exp(-a1*(x-b1))))*(1-(1/(1+exp(-a1*(x-b1)))))*((a1^2/sqrt(2*pi))*exp(-x^2/2))}
  f2<- function(x,a1,b1){(1/(1+exp(-a1*(x-b1))))*(1-(1/(1+exp(-a1*(x-b1)))))*(((-a1*(x-b1))/sqrt(2*pi))*exp(-x^2/2))}
  f3<- function(x,a1,b1){(1/(1+exp(-a1*(x-b1))))*(1-(1/(1+exp(-a1*(x-b1)))))*((((x-b1)^2)/sqrt(2*pi))*exp(-x^2/2))}
  
  f11<-integrate(f1,a1,b1,lower=-Inf,upper=Inf)
  f22<-integrate(f3,a1,b1,lower=-Inf,upper=Inf)
  f12<-integrate(f2,a1,b1,lower=-Inf,upper=Inf) 
  M2<-matrix(c(f11$value,f12$value,f12$value,f22$value),2,2)
  
  a2<-a[2];b2<-b[2]
  
  f1<- function(x,a2,b2){(1/(1+exp(-a2*(x-b2))))*(1-(1/(1+exp(-a2*(x-b2)))))*((a2^2/sqrt(2*pi))*exp(-x^2/2))}
  f2<- function(x,a2,b2){(1/(1+exp(-a2*(x-b2))))*(1-(1/(1+exp(-a2*(x-b2)))))*(((-a2*(x-b2))/sqrt(2*pi))*exp(-x^2/2))}
  f3<- function(x,a2,b2){(1/(1+exp(-a2*(x-b2))))*(1-(1/(1+exp(-a2*(x-b2)))))*((((x-b2)^2)/sqrt(2*pi))*exp(-x^2/2))}
  
  f11<-integrate(f1,a2,b2,lower=-Inf,upper=Inf)
  f22<-integrate(f3,a2,b2,lower=-Inf,upper=Inf)
  f12<-integrate(f2,a2,b2,lower=-Inf,upper=Inf) 
  M4<-matrix(c(f11$value,f12$value,f12$value,f22$value),2,2)
  
  -(log(det(M2*(A/2)))+log(det(M4*(A/2))))
}


# function to calculate the efficiency of restricted design compared to random 
effd<-function(a,b,A,x){
  
  # a,b= Item parameters vector
  # A= Proportion of population 
  # x= restricted optimal design
  
  a1<-a[1];b1<-b[1]
  a2<-a[2];b2<-b[2]
  
  n<-length(a)
  
  # function to calculate criterion function for random design
  m1<-crit2(a,b,A)
  # function to calculate criterion function restricted design
  m2<-crit(x,a,b)
  
  # efficiency of symmetrical design compared to restricted optimal design
  RE<-(exp(m2)/exp(m1))^(1/(2*n))
  SRE<-((1/RE)-1)*100
  
  w<-data.frame(cbind(RE,SRE))
  row.names(w)<-c("Random design")
  colnames(w)<-c("RE","Sample size gain ")
  w
}

###############################################################################################################################
# Item parameter values and proportion of population
# a and b= Guess values for item parameters (a=discrimination, b=difficulty)
# A= proportion of examinees population (in publication called s)

a<-c(1.5,1.6);b<-c(-1.2,2);A=0.8  #2-3 item

# To derive results for 90%, change to A=0.9
# Note: k=3 gives us not optimal solution for 70%. We use K=4 for 70%. See other program for K=4

a1<-a[1];b1<-b[1]
a2<-a[2];b2<-b[2]

#unristricted design points
y1<-b[1]-(1.5434/a[1])
y2<-b[1]+(1.5434/a[1])

y3<-b[2]-(1.5434/a[2])
y4<-b[2]+(1.5434/a[2])

# starting values for interval boundaries; might to be adjusted in specific cases
y<-c(-4.17,0.02,0.34,-0.96,0.18,0.83, 0.18,0.9,2,0.34,1.9,5.45)

# choose the inequality constraint which gives you minimum values of criterion function
max<-c()
for(i in 1:6){
  hin<-function(x){
    h<-qcon(x)[i,]
    h
  }
  opdes<-suppressWarnings(auglag(y,fn=crit,heq=heq,hin=hin,localsolver="SLSQP",a=a,b=b,lower=rep(-7,length(y)),upper=rep(7,length(y))))$value
  max[i]<-opdes
}
max
c<-which.min(max)

hin<-function(x){
  h<-qcon(x)[c,]
  h
}


################################################################################
# We use straing value in auglag with local solver MMA. Once we get the design,#                                                                                                                                                                                 #
# we use this design as starting value again in auglag with local solver LBFGS #                                                                                      
################################################################################
opdes<-suppressWarnings(auglag(x0=y,fn=crit,heq=heq,hin=hin,lower=rep(-7,length(y)),upper=rep(7,length(y)),localsolver=c("MMA"),a=a,b=b,control=list(xtol_rel=1e-30)))
x<-opdes$par
opdes<-suppressWarnings(auglag(x,fn=crit,heq=heq,hin=hin,localsolver="LBFGS",a=a,b=b,lower=rep(-7,length(x)),upper=rep(7,length(x))))
x<-opdes$par


##############################################################################################
# Note: In some cases when an extreme optimal design point is outside the range -3 and 3, we #
# need to adjust that point manually by looking the directional derivative. This adjustment  #
# will not effect the efficiency of design and does not matter for practical purpose. It is  #
# only for theoretical verification of design with directional derivative.                   #
##############################################################################################
v1<-c(x[1],x[4],x[2],x[5],x[3],x[6])
v2<-c(x[7],x[10],x[8],x[11],x[9],x[12])


#################################################################################################################################
# graph with normal curve

par(mfrow=c(3,1), oma=c(1,1,0,1), mar=c(1,4.5,0.5,0)) #for combine graph

x00<- seq(-7,7,length=1001)
y00<-FL(theta=x00,a=a1,b=b1)
plot(x00,y00,type="l",lwd=2,xaxt = "n",axes= FALSE,ylim=c(0.03,1),col="black",ylab="Probability of a correct response",xlab="Ability",cex.lab=1.7)

# add centre line in logistic curve
x0<-c(y1,y2)
y0<-FL(theta=x0,a=a1,b=b1)
segments(x0,-0.01,x0,y0,col="black",lwd=2)

par(new=TRUE)
y00<-FL(theta=x00,a=a2,b=b2)
plot(x00,y00,type="l",axes= FALSE,ylab="",xlab="",col="red",ylim=c(0.03,1),lwd=2)

# add centre line in logistic curve
x0<- c(y3,y4)
y0<-FL(theta=x0,a=a2,b=b2)
segments(x0,-0.03,x0,y0,col="red",lwd=2)
# change below the names of the items if necessary:
legend("topleft",box.lty=0,inset=.005, c("Item 2","Item 3"), col=c("black","red"),lwd=3,cex=1.8, horiz=FALSE,adj=c(0, 0.4))

text(0.02,0.05,labels="Ability",cex=1.8)
axis(side=2,cex.axis=1.7)
axis(side=1,tick=TRUE,labels= FALSE,at =-7:7) 


# plot for normal distribution
x11<- seq(-7,7,length=1001)
y11<- dnorm(x11)
plot(x11,y11,type="l",lwd=2,axes=FALSE,ylab="",xlab="")
axis(side=1,tick=TRUE,labels=FALSE,at=seq(-7,7, by = 1))


z<-v1
# add highlighted area in normal curve
cord.x1 <- c(z[1],seq(z[1],z[2],0.01),z[2]) 
cord.y1 <- c(-0.02,dnorm(seq(z[1],z[2],0.01)),-0.02) 
polygon(cord.x1,cord.y1,col='black')

cord.x1 <- c(z[3],seq(z[3],z[4],0.01),z[4]) 
cord.y1 <- c(-0.02,dnorm(seq(z[3],z[4],0.01)),-0.02) 
polygon(cord.x1,cord.y1,col='black')

cord.x1 <- c(z[5],seq(z[5],z[6],0.01),z[6]) 
cord.y1 <- c(-0.02,dnorm(seq(z[5],z[6],0.01)),-0.02) 
polygon(cord.x1,cord.y1,col='black')


z<-v2
# add highlighted area in normal curve
cord.x1 <- c(z[1],seq(z[1],z[2],0.01),z[2]) 
cord.y1 <- c(-0.02,dnorm(seq(z[1],z[2],0.01)),-0.02) 
polygon(cord.x1,cord.y1,col='red')

cord.x1 <- c(z[3],seq(z[3],z[4],0.01),z[4]) 
cord.y1 <- c(-0.02,dnorm(seq(z[3],z[4],0.01)),-0.02) 
polygon(cord.x1,cord.y1,col='red')

cord.x1 <- c(z[5],seq(z[5],z[6],0.01),z[6]) 
cord.y1 <- c(-0.02,dnorm(seq(z[5],z[6],0.01)),-0.02) 
polygon(cord.x1,cord.y1,col='red')


u<-x[1:6]
ID<-crit1(u,a1,b1)
z0<-seq(-7,7,length=1001)
z1<-sv(z0,a1,b1,ID)
plot(z0,z1,type="l",xlab="Ability",ylab="Directional derivative",col="black",frame.plot = FALSE,axes= FALSE)
x1<-sv(u,a1,b1,ID)
points(u,x1,col="black",pch=19,cex=1.5)
axis(side=2,cex.axis=1.4)
axis(side=1,tick=TRUE,labels=TRUE,cex.axis=1.5,at=seq(-7,7, by = 1)) 


u<-x[7:12]
ID<-crit1(u,a2,b2)
z0<-seq(-40,40,length=1001)
z1<-sv(z0,a2,b2,ID)
lines(z0,z1,type="l",xlab="Ability",ylab="Directional derivative",col="red")
x2<-sv(u,a2,b2,ID)
points(u,x2,col="red",pch=19,cex =1.35)
pt<-which.max(sv(u,a1,b1,ID))
if (A>0.99999) cs<-2 else cs<-sort(c(x1,x2))[9]
abline(h=cs, col = "blue")


# to calculate the relative efficiency
effd(a,b,A,x)
