# Supplementary material for: Optimal Item Calibration for Computerized Achievement Tests
Source: Psychometrika. 2019 Jun 10;84(4):1101–28. doi: 10.1007/s11336-019-09673-6 (PMC6820328; doi:10.1007/s11336-019-09673-6)
Supplement: Supplementary file 6 — Supplementary material 6 (R 11 KB) [file 11336_2019_9673_MOESM6_ESM.r]

##############################################
# R-code for paper:
# Mahmood Ul Hassan, Frank Miller (2019). 
# Optimal item calibration for computerized achievement tests.
# Psychometrika to appear.
#   code uses R package nloptr V1.2.1 (check compatibility of later versions)
#
# Here: Calibration of all THREE items (Section 4.5) for whole population 
##############################################

# load the library nloptr
require(nloptr)

# a=discrimination b=difficulty

# function to calculate criterion function for restricted design 

crit<-function(x,a,b){
  # a=discrimination parameters vector  b=difficulty parameters vector;
  # x[1:4]=interval limits for Item 2, x[5:8]=int.lim. for Item 3, 
  # the intervals before, between, and after these intervals are then considered for Item 1

  # to determine interval limits of Item 1, create matrix im with rows being intervals (ordered) 
  intm <- matrix(c(x[1],x[3],x[2],x[4],x[5],x[7],x[6],x[8]),ncol=2,byrow=TRUE)
  im   <- intm[order(intm[,1]),]

  a1<-a[1];b1<-b[1]
  xl<-c(-7,im[,2])
  xu<-c(im[,1],7) 
  n<-length(xl)

  f1<- function(x,a1,b1){(1/(1+exp(-a1*(x-b1))))*(1-(1/(1+exp(-a1*(x-b1)))))*((a1^2/sqrt(2*pi))*exp(-x^2/2))}
  f2<- function(x,a1,b1){(1/(1+exp(-a1*(x-b1))))*(1-(1/(1+exp(-a1*(x-b1)))))*(((-a1*(x-b1))/sqrt(2*pi))*exp(-x^2/2))}
  f3<- function(x,a1,b1){(1/(1+exp(-a1*(x-b1))))*(1-(1/(1+exp(-a1*(x-b1)))))*((((x-b1)^2)/sqrt(2*pi))*exp(-x^2/2))}
  M1<-matrix(0,2,2)
  for(i in 1:n){
    f11<-integrate(f1,a1,b1,lower=xl[i],upper=xu[i])
    f22<-integrate(f3,a1,b1,lower=xl[i],upper=xu[i])
    f12<-integrate(f2,a1,b1,lower=xl[i],upper=xu[i]) 
    M2<-matrix(c(f11$value,f12$value,f12$value,f22$value),2,2)
    M1<-M1+M2}
  
  a2<-a[2];b2<-b[2]
  x2<-x[1:4]
  yl<-x2[1:2]
  yu<-x2[3:4]
  n<-length(yl)
  
  f1<- function(x,a2,b2){(1/(1+exp(-a2*(x-b2))))*(1-(1/(1+exp(-a2*(x-b2)))))*((a2^2/sqrt(2*pi))*exp(-x^2/2))}
  f2<- function(x,a2,b2){(1/(1+exp(-a2*(x-b2))))*(1-(1/(1+exp(-a2*(x-b2)))))*(((-a2*(x-b2))/sqrt(2*pi))*exp(-x^2/2))}
  f3<- function(x,a2,b2){(1/(1+exp(-a2*(x-b2))))*(1-(1/(1+exp(-a2*(x-b2)))))*((((x-b2)^2)/sqrt(2*pi))*exp(-x^2/2))}
  M3<-matrix(0,2,2)
  for(i in 1:n){
    f11<-integrate(f1,a2,b2,lower=yl[i],upper=yu[i])
    f22<-integrate(f3,a2,b2,lower=yl[i],upper=yu[i])
    f12<-integrate(f2,a2,b2,lower=yl[i],upper=yu[i]) 
    M4<-matrix(c(f11$value,f12$value,f12$value,f22$value),2,2)
    M3<-M3+M4} 
  
  a3<-a[3];b3<-b[3]
  x3<-x[5:8]
  zl<-x3[1:2]
  zu<-x3[3:4]
  n<-length(zl)
  
  f1<- function(x,a3,b3){(1/(1+exp(-a3*(x-b3))))*(1-(1/(1+exp(-a3*(x-b3)))))*((a3^2/sqrt(2*pi))*exp(-x^2/2))}
  f2<- function(x,a3,b3){(1/(1+exp(-a3*(x-b3))))*(1-(1/(1+exp(-a3*(x-b3)))))*(((-a3*(x-b3))/sqrt(2*pi))*exp(-x^2/2))}
  f3<- function(x,a3,b3){(1/(1+exp(-a3*(x-b3))))*(1-(1/(1+exp(-a3*(x-b3)))))*((((x-b3)^2)/sqrt(2*pi))*exp(-x^2/2))}
  M5<-matrix(0,2,2)
  for(i in 1:n){
    f11<-integrate(f1,a3,b3,lower=zl[i],upper=zu[i])
    f22<-integrate(f3,a3,b3,lower=zl[i],upper=zu[i])
    f12<-integrate(f2,a3,b3,lower=zl[i],upper=zu[i]) 
    M6<-matrix(c(f11$value,f12$value,f12$value,f22$value),2,2)
    M5<-M5+M6}   
  
  -(log(det(M1))+log(det(M3))+log(det(M5)))
}

# inequality constrain 1
ieq<-function(x){
  h<-rep(NA,1)
  f1<- function(x){(1/sqrt(2*pi))*exp(-x^2/2)}
  f11<-integrate(f1,lower=x[1],upper=x[3])$value
  f22<-integrate(f1,lower=x[2],upper=x[4])$value
  f33<-integrate(f1,lower=x[5],upper=x[7])$value
  f44<-integrate(f1,lower=x[6],upper=x[8])$value
  h[1]<-1-(f11+f22+f33+f44)
  h
}


# inequality constrains 2
qcon<-function(x){
  c1<-c(x[3]-x[1],x[4]-x[2],x[7]-x[5],x[8]-x[6],x[2]-x[3],x[5]-x[4],x[6]-x[7])#1122
  c2<-c(x[3]-x[1],x[4]-x[2],x[7]-x[5],x[8]-x[6],x[5]-x[3],x[2]-x[7],x[6]-x[4])#1212
  c3<-c(x[3]-x[1],x[4]-x[2],x[7]-x[5],x[8]-x[6],x[6]-x[7],x[1]-x[8],x[2]-x[3])#2211
  c4<-c(x[3]-x[1],x[4]-x[2],x[7]-x[5],x[8]-x[6],x[1]-x[7],x[6]-x[3],x[2]-x[8])#2121
  c5<-c(x[3]-x[1],x[4]-x[2],x[7]-x[5],x[8]-x[6],x[5]-x[3],x[6]-x[7],x[2]-x[8])#1221
  c6<-c(x[3]-x[1],x[4]-x[2],x[7]-x[5],x[8]-x[6],x[1]-x[7],x[2]-x[3],x[6]-x[4])#2112
  k<-matrix(c(c1,c2,c3,c4,c5,c6),6,7,byrow=TRUE)
  k
}

# logistic model
FL<-function(theta = NULL, a = 1, b = 0) {
  #a=discrimination b=difficulity theta=ability 
  return(1/(1 + exp(-a*(theta-b))))
}
   
# sensitivity plot
sv<-function(z,a,b,ID){
  z1<-c()
  for(i in 1:length(z)){
    k1<-c(-a,(z[i]-b))
    k2<-t(k1)
    k3<-k2%*%solve(ID)%*%k1
    k4=2-FL(z[i],a,b)*(1-FL(z[i],a,b))*k3
    z1[i]<-k4  
  }
  z1
}

# function to calculate information matrix using design
crit1<-function(x,a,b){
  n<-length(x)/2
  xl<-x[1:n]
  xu<-x[(n+1):(2*n)]
  f1<- function(x,a,b){(1/(1+exp(-a*(x-b))))*(1-(1/(1+exp(-a*(x-b)))))*((a^2/sqrt(2*pi))*exp(-x^2/2))}
  f2<- function(x,a,b){(1/(1+exp(-a*(x-b))))*(1-(1/(1+exp(-a*(x-b)))))*(((-a*(x-b))/sqrt(2*pi))*exp(-x^2/2))}
  f3<- function(x,a,b){(1/(1+exp(-a*(x-b))))*(1-(1/(1+exp(-a*(x-b)))))*((((x-b)^2)/sqrt(2*pi))*exp(-x^2/2))}
  M1<-matrix(0,2,2)
  for(i in 1:n){
    f11<-integrate(f1,a,b,lower=xl[i],upper=xu[i])
    f22<-integrate(f3,a,b,lower=xl[i],upper=xu[i])
    f12<-integrate(f2,a,b,lower=xl[i],upper=xu[i]) 
    M2<-matrix(c(f11$value,f12$value,f12$value,f22$value),2,2)
    M1<-M1+M2
  }
  M1
}

# function to calculate criterion function for random design
crit2<-function(a,b,A){
  a1<-a[1];b1<-b[1]
  
  f1<- function(x,a1,b1){(1/(1+exp(-a1*(x-b1))))*(1-(1/(1+exp(-a1*(x-b1)))))*((a1^2/sqrt(2*pi))*exp(-x^2/2))}
  f2<- function(x,a1,b1){(1/(1+exp(-a1*(x-b1))))*(1-(1/(1+exp(-a1*(x-b1)))))*(((-a1*(x-b1))/sqrt(2*pi))*exp(-x^2/2))}
  f3<- function(x,a1,b1){(1/(1+exp(-a1*(x-b1))))*(1-(1/(1+exp(-a1*(x-b1)))))*((((x-b1)^2)/sqrt(2*pi))*exp(-x^2/2))}
  
  f11<-integrate(f1,a1,b1,lower=-Inf,upper=Inf)
  f22<-integrate(f3,a1,b1,lower=-Inf,upper=Inf)
  f12<-integrate(f2,a1,b1,lower=-Inf,upper=Inf) 
  M2<-matrix(c(f11$value,f12$value,f12$value,f22$value),2,2)
  
  a2<-a[2];b2<-b[2]
  
  f1<- function(x,a2,b2){(1/(1+exp(-a2*(x-b2))))*(1-(1/(1+exp(-a2*(x-b2)))))*((a2^2/sqrt(2*pi))*exp(-x^2/2))}
  f2<- function(x,a2,b2){(1/(1+exp(-a2*(x-b2))))*(1-(1/(1+exp(-a2*(x-b2)))))*(((-a2*(x-b2))/sqrt(2*pi))*exp(-x^2/2))}
  f3<- function(x,a2,b2){(1/(1+exp(-a2*(x-b2))))*(1-(1/(1+exp(-a2*(x-b2)))))*((((x-b2)^2)/sqrt(2*pi))*exp(-x^2/2))}
  
  f11<-integrate(f1,a2,b2,lower=-Inf,upper=Inf)
  f22<-integrate(f3,a2,b2,lower=-Inf,upper=Inf)
  f12<-integrate(f2,a2,b2,lower=-Inf,upper=Inf) 
  M4<-matrix(c(f11$value,f12$value,f12$value,f22$value),2,2)
  
  a3<-a[3];b3<-b[3]
  
  f1<- function(x,a3,b3){(1/(1+exp(-a3*(x-b3))))*(1-(1/(1+exp(-a3*(x-b3)))))*((a3^2/sqrt(2*pi))*exp(-x^2/2))}
  f2<- function(x,a3,b3){(1/(1+exp(-a3*(x-b3))))*(1-(1/(1+exp(-a3*(x-b3)))))*(((-a3*(x-b3))/sqrt(2*pi))*exp(-x^2/2))}
  f3<- function(x,a3,b3){(1/(1+exp(-a3*(x-b3))))*(1-(1/(1+exp(-a3*(x-b3)))))*((((x-b3)^2)/sqrt(2*pi))*exp(-x^2/2))}
  
  f11<-integrate(f1,a3,b3,lower=-Inf,upper=Inf)
  f22<-integrate(f3,a3,b3,lower=-Inf,upper=Inf)
  f12<-integrate(f2,a3,b3,lower=-Inf,upper=Inf) 
  M6<-matrix(c(f11$value,f12$value,f12$value,f22$value),2,2)
  
  -(log(det(M2*(A/3)))+log(det(M4*(A/3)))+log(det(M6*(A/3))))
}


# function to calculate the efficiency of restricted design compared to random 
effd<-function(a,b,A,x){
  
  # a,b= Item parameters vector
  # A= Proportion of population 
  # x= restricted optimal design
  
  a1<-a[1];b1<-b[1]
  a2<-a[2];b2<-b[2]
  a3<-a[2];b3<-b[2]
  
  n<-length(a)
  
  # function to calculate criterion function for random design
  m1<-crit2(a,b,A)
  # function to calculate criterion function restricted design
  m2<-crit(x,a,b)
  
  # efficiency of symmetrical design compared to restricted optimal design
  RE<-(exp(m2)/exp(m1))^(1/(2*n))
  SRE<-((1/RE)-1)*100
  
  w<-data.frame(cbind(RE,SRE))
  row.names(w)<-c("Random design")
  colnames(w)<-c("RE","Sample size gain ")
  w
}


#########################################################################################################
# Item parameter values and proportion of population 
# a and b= Guess values for item parameters (a=discrimination, b=difficulty)  
# A= proportion of examinees population (in publication called s)

# item with smallest discrimination has to be sampled for very small and very large abilities
# the following code is written for the case that the item with lowest discrimination is placed first (Item 1) 
a<-c(1,1.5,1.6);b<-c(0.5,-1.2,2);A=1  #1-2-3 item

# starting values for interval boundaries 
#x<-c( -5,-0.47,-1.77,0.20,0.21,1.90,0.49,5)
x<-c(-5,-1,-2,0.2,0.3,1.9,0.5,5)
# choose the inequality constraint which gives you minimum values of criterion function
max<-c()
for(i in 1:6){
  hin<-function(x){
    h<-qcon(x)[i,]
    c(h,ieq(x))
  }
  opdes<-suppressWarnings(auglag(x,fn=crit,hin=hin,localsolver="SLSQP",a=a,b=b))$value
  max[i]<-opdes
}
max
c<-which.min(max)

hin<-function(x){
  h<-qcon(x)[c,]
  c(h,ieq(x))
}

opdes<-suppressWarnings(auglag(x,fn=crit,hin=hin,lower=rep(-6,length(x)),upper=rep(6,length(x)),localsolver="LBFGS",a=a,b=b))
x<-opdes$par


# graph with normal curve

a1<-a[1];b1<-b[1]
a2<-a[2];b2<-b[2]
a3<-a[3];b3<-b[3]

#Item 1
  # to determine interval limits of Item 1, create matrix im with rows being intervals (ordered); remove then empty intervals
  intm <- matrix(c(x[1],x[3],x[2],x[4],x[5],x[7],x[6],x[8]),ncol=2,byrow=TRUE)
  im   <- intm[order(intm[,1]),]
  v1<-c(-7,im[1,1])
  if (im[2,1]>im[1,2]+0.00001) v1 <- c(v1,im[1,2],im[2,1])
  if (im[3,1]>im[2,2]+0.00001) v1 <- c(v1,im[2,2],im[3,1])
  if (im[4,1]>im[3,2]+0.00001) v1 <- c(v1,im[3,2],im[4,1])
  v1<-c(v1,im[4,2],7)
#Item 2
v2<-c(x[1],x[3],x[2],x[4])
#Item 3
v3<-c(x[5],x[7],x[6],x[8])

par(mfrow=c(2,1), oma=c(3,1,0,1), mar=c(1.5,4.5,0.5,0)) #for combine graph


#plot for normal distribution
x11<- seq(-7,7,length=1001)
y11<- dnorm(x11)
plot(x11,y11,type="l",lwd=2,axes=FALSE,ylab="",xlab="Ability")
text(0.02,0.02,labels="Ability",cex.lab=1.7)
axis(side=1,tick=TRUE,labels =FALSE,at =seq(-7,7, by = 1),xlab="Ability")
legend("topleft",  box.lty=0,inset=.005, c("Item 1","Item 2","Item 3"), col=c("black","red","green"),lwd=2,cex=1.5, horiz=FALSE,adj = c(0, 0.4))
mtext("Ability",side = 1,line =0.5,cex=1.2)


# add highlighted area in normal curve
z<-v1
for (i in 2*(1:(length(z)/2)))
{
  cord.x1 <- c(z[i-1],seq(z[i-1],z[i],0.01),z[i]) 
  cord.y1 <- c(-0.02,dnorm(seq(z[i-1],z[i],0.01)),-0.02) 
  polygon(cord.x1,cord.y1,col='black')
}

z<-v2
for (i in 2*(1:(length(z)/2)))
{
  cord.x1 <- c(z[i-1],seq(z[i-1],z[i],0.01),z[i]) 
  cord.y1 <- c(-0.02,dnorm(seq(z[i-1],z[i],0.01)),-0.02) 
  polygon(cord.x1,cord.y1,col='red')
}

z<-v3
for (i in 2*(1:(length(z)/2)))
{
  cord.x1 <- c(z[i-1],seq(z[i-1],z[i],0.01),z[i]) 
  cord.y1 <- c(-0.02,dnorm(seq(z[i-1],z[i],0.01)),-0.02) 
  polygon(cord.x1,cord.y1,col='green')
}


# add directional derivatives
u<-x[1:4]
ID<-crit1(u,a2,b2)
z0<-seq(-7,7,length=1001)
z1<-sv(z0,a2,b2,ID)
plot(z0,z1,type="l",xlab="Ability",ylab="Directional derivative",
     col="red",frame.plot = FALSE,axes= FALSE,ylim=c(-8,3))
x1<-sv(u,a2,b2,ID)
points(u,x1,col="black",pch=19)
axis(side=2,cex.axis=1.4)
axis(side=1,tick=TRUE,labels=TRUE,cex.axis=1,at=seq(-7,7, by = 1)) 

u<-x[5:8]
ID<-crit1(u,a3,b3)
z0<-seq(-7,7,length=1001)
z1<-sv(z0,a3,b3,ID)
lines(z0,z1,type="l",xlab="Ability",ylab="Directional derivative",col="green")
x1<-sv(u,a3,b3,ID)
points(u,x1,col="black",pch=19)

u<-c(v1[c(1,3,5,7)],v1[c(2,4,6,8)])
ID<-crit1(u,a1,b1)
z0<-seq(-7,7,length=1001)
z1<-sv(z0,a1,b1,ID)
lines(z0,z1,type="l",xlab="Ability",ylab="Directional derivative",col="black")
x1<-sv(u,a1,b1,ID)
points(u,x1,col="black",pch=19)

# draw horizontal line
abline(h=2, col = "blue")


# to calculate the relative efficiency
effd(a,b,A,x)
